# Supplementary material for: Sustainability assessment and improvement strategies research for typical arid and resource-developing regions
Source: PLoS One. 2021 May 4;16(5):e0251088. doi: 10.1371/journal.pone.0251088 (PMC8096093; doi:10.1371/journal.pone.0251088)
Supplement: S1 File — (ZIP) [file pone.0251088.s001.zip]

Archive with 8 entries (7 files):
- Figures/Fig 1.tif
- Figures/Fig 2.tif
- Figures/Fig 3.tif
- Figures/Fig 4.tif
- Figures/Fig 5.tiff
- Figures/Fig 6.tiff
- Figures/Fig 7.tiff
- Figures/
